# Supplementary material for: Zoospore exudates from Phytophthora nicotianae affect immune responses in Arabidopsis
Source: PLoS One. 2017 Jun 29;12(6):e0180523. doi: 10.1371/journal.pone.0180523 (PMC5491255; doi:10.1371/journal.pone.0180523)
Supplement: S1 Table — Data were generated in ABI 7500 Real Time PCR System and computed with Relative Quantification Study in the software SDS v.1.3.1. (XLSX) [file pone.0180523.s001.xlsx]

## Sheet: Sheet1
Arab	Treatment	Exposure	Gene	Avg Ct	se	dCt	RQref	RQmax	RQmin
Col	sdw	4h	Actin	26.3777	0.0408619	0	1	1.02873	0.972074
Col	sdw	8h	Actin	24.8217	0.0201667	0	1	1.01408	0.986119
Col	sdw	16h	Actin	26.587	0.265323	0	1	1.2019	0.832013
Col	sdw	24h	Actin	24.2287	0.0687267	0	1	1.04879	0.953479
Col	sdw	48h	Actin	25.5167	0.0291795	0	1	1.02043	0.979977
Col	sdw	72h	Actin	25.476	0.0461303	0	1	1.03249	0.968531
Col	zff	4h	Actin	24.8837	0.31773	0	1	1.24637	0.802331
Col	zff	8h	Actin	24.4623	0.0443333	0	1	1.03121	0.969738
Col	zff	16h	Actin	26.32	0.2278	0	1	1.17105	0.853936
Col	zff	24h	Actin	25.4797	0.0663434	0	1	1.04706	0.955056
Col	zff	48h	Actin	25.262	0.0114054	0	1	1.00794	0.992126
Col	zff	72h	Actin	24.9657	0.0389704	0	1	1.02738	0.973349
Col	zsp	4h	Actin	23.6243	0.0605539	0	1	1.04287	0.958896
Col	zsp	8h	Actin	24.836	0.0505	0	1	1.03562	0.965602
Col	zsp	16h	Actin	25.768	0.132396	0	1	1.09611	0.912315
Col	zsp	24h	Actin	25.282	0.155862	0	1	1.11409	0.897596
Col	zsp	48h	Actin	26.178	0.0131053	0	1	1.00913	0.990957
Col	zsp	72h	Actin	24.687	0.0427707	0	1	1.03009	0.970789
Col	sdw	4h	PDF1-2	24.7997	0.351578	-1.578	2.98556	3.80944	2.33986
Col	sdw	8h	PDF1-2	24.2353	0.0483333	-0.586333	1.50143	1.55258	1.45196
Col	sdw	16h	PDF1-2	25.604	0.450789	-0.983	1.97657	2.70155	1.44614
Col	sdw	24h	PDF1-2	21.0933	0.206474	-3.13533	8.78677	10.1387	7.61508
Col	sdw	48h	PDF1-2	21.124	0.011547	-4.39267	21.0051	21.1739	20.8376
Col	sdw	72h	PDF1-2	19.1703	0.0123873	-6.30567	79.1033	79.7855	78.427
Col	zff	4h	PDF1-2	25.019	0.113425	0.135333	0.910459	0.984929	0.84162
Col	zff	8h	PDF1-2	23.471	0.017	-0.991333	1.98802	2.01159	1.96473
Col	zff	16h	PDF1-2	24.1233	0.225231	-2.19667	4.58419	5.35875	3.92158
Col	zff	24h	PDF1-2	20.5113	0.0491878	-4.96833	31.3053	32.391	30.2559
Col	zff	48h	PDF1-2	19.4943	0.0505407	-5.76767	54.4804	56.4228	52.6049
Col	zff	72h	PDF1-2	19.0033	0.0164579	-5.96233	62.3507	63.066	61.6434
Col	zsp	4h	PDF1-2	23.6063	0.278498	-0.018	1.01255	1.22816	0.834799
Col	zsp	8h	PDF1-2	21.8153	0.00216667	-3.02067	8.11543	8.12762	8.10325
Col	zsp	16h	PDF1-2	22.9537	0.124112	-2.81433	7.03394	7.66585	6.45413
Col	zsp	24h	PDF1-2	20.231	0.072404	-5.051	33.1514	34.8577	31.5287
Col	zsp	48h	PDF1-2	17.3863	0.0058476	-8.79167	443.155	444.955	441.362
Col	zsp	72h	PDF1-2	18.8727	0.0349194	-5.81433	56.2715	57.6502	54.9259
Col	sdw	4h	PR1	24.6933	0.256058	-1.68433	3.21392	3.8381	2.69125
Col	sdw	8h	PR1	25.0007	0.00666667	0.179	0.883315	0.887406	0.879243
Col	sdw	16h	PR1	26.1913	0.188874	-0.395667	1.31555	1.49956	1.15412
Col	sdw	24h	PR1	22.85	0.10575	-1.37867	2.60028	2.79804	2.4165
Col	sdw	48h	PR1	22.0147	0.0323578	-3.502	11.3294	11.5864	11.0781
Col	sdw	72h	PR1	21.6503	0.0181873	-3.82567	14.1788	14.3587	14.0012
Col	zff	4h	PR1	25.4097	0.030763	0.526	0.694478	0.709445	0.679826
Col	zff	8h	PR1	24.1163	0.00580995	-0.346	1.27103	1.27616	1.26592
Col	zff	16h	PR1	25.3193	0.0736785	-1.00067	2.00092	2.10577	1.9013
Col	zff	24h	PR1	24.7387	0.327442	-0.741	1.67133	2.09717	1.33197
Col	zff	48h	PR1	21.0593	0.0262398	-4.20267	18.4132	18.7511	18.0813
Col	zff	72h	PR1	20.7057	0.0190051	-4.26	19.1597	19.4137	18.9089
Col	zsp	4h	PR1	23.9207	0.0435176	0.296333	0.814319	0.839257	0.790123
Col	zsp	16h	PR1	22.3617	0.0103333	-2.47433	5.5571	5.59705	5.51744
Col	zsp	16h	PR1	24.653	0.0200021	-1.115	2.16595	2.19619	2.13613
Col	zsp	24h	PR1	20.7613	0.11161	-4.52067	22.9539	24.8001	21.2451
Col	zsp	48h	PR1	18.7857	0.0235891	-7.39233	168.002	170.771	165.277
Col	zsp	72h	PR1	19.2787	0.0418821	-5.40833	42.4689	43.7198	41.2537
Col	sdw	4h	TIR1	24.3203	0.313253	-2.05733	4.16216	5.17151	3.34981
Col	sdw	8h	TIR1	23.8333	0.0603333	-0.988333	1.98389	2.06862	1.90264
Col	sdw	16h	TIR1	24.3767	0.0754168	-2.21033	4.62782	4.87618	4.39212
Col	sdw	24h	TIR1	24.489	0.146334	0.260333	0.834895	0.924023	0.754364
Col	sdw	48h	TIR1	24.9423	0.0202327	-0.574333	1.48899	1.51002	1.46825
Col	sdw	72h	TIR1	24.8417	0.0932838	-0.634333	1.55222	1.6559	1.45503
Col	zff	4h	TIR1	24.4847	0.391539	-0.399	1.31859	1.72972	1.00518
Col	zff	8h	TIR1	23.6547	0.0351667	-0.807667	1.75038	1.79357	1.70823
Col	zff	16h	TIR1	24.358	0.0352751	-1.962	3.89602	3.99245	3.80191
Col	zff	24h	TIR1	24.525	0.0133635	-0.954667	1.93813	1.95617	1.92026
Col	zff	48h	TIR1	27.1563	1.23869	1.89433	0.268998	0.634791	0.11399
Col	zff	72h	TIR1	24.4103	0.0228989	-0.555333	1.46951	1.49302	1.44637
Col	zsp	8h	TIR1	22.6627	0.0554387	-0.961667	1.94756	2.02385	1.87414
Col	zsp	16h	TIR1	22.9913	0.0423333	-1.84467	3.5917	3.69865	3.48784
Col	zsp	16h	TIR1	24.2817	0.014624	-1.48633	2.80176	2.8303	2.7735
Col	zsp	24h	TIR1	25.2117	0.0631535	-0.0703333	1.04996	1.09694	1.00499
Col	zsp	48h	TIR1	24.9187	0.0659611	-1.25933	2.39385	2.50584	2.28687
Col	zsp	72h	TIR1	24.414	0.0167108	-0.273	1.20832	1.2224	1.1944
Eds	sdw	4h	Actin	25.739	0.0151327	0	1	1.01054	0.989566
Eds	sdw	8h	Actin	24.9577	0.230834	0	1	1.17351	0.852142
Eds	sdw	16h	Actin	24.7747	0.138057	0	1	1.10042	0.908742
Eds	sdw	24h	Actin	26.253	0.0393637	0	1	1.02766	0.973084
Eds	sdw	48h	Actin	24.067	0.294507	0	1	1.22647	0.815351
Eds	sdw	72h	Actin	24.183	0.231951	0	1	1.17442	0.851483
Eds	zff	4h	Actin	25.333	0.0357992	0	1	1.02512	0.975491
Eds	zff	8h	Actin	25.2023	0.0695835	0	1	1.04941	0.952913
Eds	zff	16h	Actin	27.7933	0.0561318	0	1	1.03967	0.96184
Eds	zff	24h	Actin	25.7683	0.00422624	0	1	1.00293	0.997075
Eds	zff	48h	Actin	24.0883	0.221425	0	1	1.16588	0.857718
Eds	zff	72h	Actin	23.7843	0.042881	0	1	1.03017	0.970715
Eds	zsp	4h	Actin	25.602	0.0336316	0	1	1.02359	0.976958
Eds	zsp	8h	Actin	24.872	0.0745408	0	1	1.05303	0.949644
Eds	zsp	16h	Actin	26.1673	0.0275837	0	1	1.0193	0.981062
Eds	zsp	24h	Actin	26.016	0.118681	0	1	1.08574	0.921029
Eds	zsp	48h	Actin	24.535	0.396906	0	1	1.31668	0.759486
Eds	zsp	72h	Actin	24.4973	0.17613	0	1	1.12985	0.885074
Eds	sdw	4h	PDF1-2	26.3908	0.19051	0.651833	0.636471	0.72632	0.557737
Eds	sdw	8h	PDF1-2	24.273	0.0174356	-0.684667	1.60733	1.62687	1.58802
Eds	sdw	16h	PDF1-2	22.18	0.015987	-2.59467	6.04049	6.1078	5.97393
Eds	sdw	24h	PDF1-2	21.9607	0.0192923	-4.29233	19.5939	19.8577	19.3336
Eds	sdw	48h	PDF1-2	20.1583	0.101395	-3.90867	15.0185	16.112	13.9992
Eds	sdw	72h	PDF1-2	16.544	0.0362403	-7.639	199.328	204.398	194.383
Eds	zff	4h	PDF1-2	24.6423	0.0238403	-0.690667	1.61403	1.64092	1.58758
Eds	zff	8h	PDF1-2	23.714	0.0177553	-1.48833	2.80565	2.84039	2.77133
Eds	zff	16h	PDF1-2	20.6737	0.0533552	-7.11967	139.07	144.309	134.021
Eds	zff	24h	PDF1-2	21.9893	0.0587298	-3.779	13.7275	14.2979	13.1799
Eds	zff	48h	PDF1-2	17.3527	0.0635442	-6.73567	106.571	111.37	101.979
Eds	zff	72h	PDF1-2	16.1577	0.0630403	-7.62667	197.631	206.458	189.181
Eds	zsp	4h	PDF1-2	27.3825	0.338295	1.7805	0.291082	0.368004	0.230239
Eds	zsp	8h	PDF1-2	23.6073	0.0168333	-1.26467	2.40272	2.43092	2.37484
Eds	zsp	16h	PDF1-2	20.909	0.0233791	-5.25833	38.2751	38.9004	37.6598
Eds	zsp	24h	PDF1-2	19.6997	0.0478063	-6.31633	79.6904	82.3753	77.0929
Eds	zsp	48h	PDF1-2	15.361	0.0935321	-9.174	577.629	616.318	541.369
Eds	zsp	72h	PDF1-2	15.1043	0.0898343	-9.393	672.318	715.513	631.731
Eds	sdw	4h	PR1	27.5217	0.0303127	1.78267	0.290646	0.296817	0.284603
Eds	sdw	8h	PR1	27.643	0.0905276	2.68533	0.155466	0.165533	0.14601
Eds	sdw	16h	PR1	28.1033	0.117741	3.32867	0.099534	0.107998	0.0917335
Eds	sdw	24h	PR1	27.0183	0.0739236	0.765333	0.588317	0.619248	0.558931
Eds	sdw	48h	PR1	27.916	0.901893	3.849	0.0693962	0.129668	0.0371397
Eds	sdw	72h	PR1	25.9637	0.0803235	1.78067	0.291049	0.307713	0.275287
Eds	zff	4h	PR1	25.631	0.0754801	0.298	0.813379	0.857067	0.771918
Eds	zff	8h	PR1	28.5653	0.0591709	3.363	0.0971933	0.101262	0.0932876
Eds	zff	16h	PR1	26.5253	0.0648757	-1.268	2.40827	2.51904	2.30238
Eds	zff	24h	PR1	27.195	0.0874133	1.42667	0.371989	0.395225	0.35012
Eds	zff	48h	PR1	27.668	0.236599	3.57967	0.0836398	0.0985454	0.0709888
Eds	zff	72h	PR1	26.54	0.478418	2.75567	0.148068	0.206291	0.106278
Eds	zsp	4h	PR1	27.5873	0.0264612	1.98533	0.252555	0.257229	0.247964
Eds	zsp	16h	PR1	27.9417	0.0629195	3.06967	0.119107	0.124417	0.114024
Eds	zsp	16h	PR1	27.9757	0.0253152	1.80833	0.285521	0.290575	0.280554
Eds	zsp	24h	PR1	28.449	0.0234361	2.433	0.18518	0.188213	0.182196
Eds	zsp	48h	PR1	23.555	0.186548	-0.98	1.97247	2.24474	1.73322
Eds	zsp	72h	PR1	21.798	0.0910622	-2.69933	6.49502	6.91819	6.09772
Eds	sdw	4h	TIR1	24.722	0.0661759	-1.017	2.02371	2.11869	1.93298
Eds	sdw	8h	TIR1	23.7663	0.0147827	-1.19133	2.28364	2.30716	2.26036
Eds	sdw	16h	TIR1	24.7317	0.0412203	-0.043	1.03025	1.06011	1.00123
Eds	sdw	24h	TIR1	26.069	0.0189934	-0.184	1.13603	1.15108	1.12117
Eds	sdw	48h	TIR1	24.691	0.0901499	0.624	0.648869	0.690709	0.609564
Eds	sdw	72h	TIR1	25.0603	0.347915	0.877333	0.544373	0.692834	0.427724
Eds	zff	4h	TIR1	24.813	0.0687186	-0.52	1.43396	1.50391	1.36725
Eds	zff	8h	TIR1	23.569	0.00251661	-1.63333	3.10229	3.10771	3.09688
Eds	zff	16h	TIR1	25.0663	0.0688817	-2.727	6.62077	6.94455	6.31209
Eds	zff	24h	TIR1	24.5277	0.0447422	-1.24067	2.36308	2.43751	2.29092
Eds	zff	48h	TIR1	23.4483	0.172499	-0.64	1.55833	1.75625	1.38271
Eds	zff	72h	TIR1	23.3803	0.0124376	-0.404	1.32317	1.33463	1.31181
Eds	zsp	8h	TIR1	24.6363	0.0223688	-0.965667	1.95297	1.98348	1.92292
Eds	zsp	16h	TIR1	24.19	0.0443067	-0.682	1.60436	1.6544	1.55584
Eds	zsp	16h	TIR1	25.625	0.0261454	-0.542333	1.45633	1.48296	1.43017
Eds	zsp	24h	TIR1	26.0377	0.0369057	0.0216667	0.985094	1.01062	0.960214
Eds	zsp	48h	TIR1	23.7757	0.119959	-0.759333	1.69271	1.83947	1.55765
Eds	zsp	72h	TIR1	23.3883	0.126294	-1.109	2.15696	2.35429	1.97617
npr	sdw	4h	Actin	25.798	0.381016	0	1	1.30226	0.767897
npr	sdw	8h	Actin	26.2127	0.0357507	0	1	1.02509	0.975524
npr	sdw	16h	Actin	26.1803	0.0485698	0	1	1.03424	0.966894
npr	sdw	24h	Actin	26.156	0.0261836	0	1	1.01831	0.982015
npr	sdw	48h	Actin	24.9883	0.00735603	0	1	1.00511	0.994914
npr	sdw	72h	Actin	24.7417	0.0231199	0	1	1.01615	0.984102
npr	zff	4h	Actin	25.3517	0.0512025	0	1	1.03613	0.965132
npr	zff	8h	Actin	24.5137	0.0299421	0	1	1.02097	0.97946
npr	zff	16h	Actin	24.6707	0.0540789	0	1	1.0382	0.963209
npr	zff	24h	Actin	25.1963	0.0269263	0	1	1.01884	0.981509
npr	zff	48h	Actin	24.424	0.0306363	0	1	1.02146	0.978988
npr	zff	72h	Actin	25.08	0.0396516	0	1	1.02787	0.97289
npr	zsp	4h	Actin	24.4913	0.0286099	0	1	1.02003	0.980364
npr	zsp	8h	Actin	25.3277	0.110915	0	1	1.07991	0.926001
npr	zsp	16h	Actin	25.4683	0.0244887	0	1	1.01712	0.983169
npr	zsp	24h	Actin	24.1267	0.0614955	0	1	1.04355	0.95827
npr	zsp	48h	Actin	25.3947	0.033242	0	1	1.02331	0.977222
npr	zsp	72h	Actin	26.2693	0.309359	0	1	1.23916	0.807
npr	sdw	4h	PDF1-2	25.5937	0.0260486	-0.204333	1.15215	1.17315	1.13154
npr	sdw	8h	PDF1-2	28.093	0.130752	1.88033	0.271621	0.297388	0.248086
npr	sdw	16h	PDF1-2	23.026	0.040157	-3.15433	8.90326	9.15456	8.65886
npr	sdw	24h	PDF1-2	22.087	0.0100664	-4.069	16.7838	16.9013	16.6671
npr	sdw	48h	PDF1-2	19.1243	0.033061	-5.864	58.2425	59.5926	56.923
npr	sdw	72h	PDF1-2	19.157	0.0104921	-5.58467	47.9902	48.3404	47.6424
npr	zff	4h	PDF1-2	26.3717	0.0828172	1.02	0.493116	0.522252	0.465606
npr	zff	8h	PDF1-2	26.9633	0.181364	2.44967	0.183053	0.207574	0.161429
npr	zff	16h	PDF1-2	23.0997	0.0282921	-1.571	2.97111	3.02995	2.91341
npr	zff	24h	PDF1-2	22.4997	0.0285954	-2.69667	6.48302	6.6128	6.35579
npr	zff	48h	PDF1-2	20.429	0.0285365	-3.995	15.9446	16.2632	15.6324
npr	zff	72h	PDF1-2	19.7413	0.0150895	-5.33867	40.4668	40.8923	40.0457
npr	zsp	4h	PDF1-2	27.392	0.0600174	2.90067	0.13391	0.139598	0.128453
npr	zsp	8h	PDF1-2	26.8203	0.084228	1.49267	0.355355	0.376719	0.335203
npr	zsp	16h	PDF1-2	23.2447	0.0172635	-2.22367	4.67079	4.72702	4.61523
npr	zsp	24h	PDF1-2	16.9543	0.0188687	-7.17233	144.241	146.139	142.366
npr	zsp	48h	PDF1-2	18.012	0.00189297	-7.38267	166.88	167.099	166.661
npr	zsp	72h	PDF1-2	16.967	0.0199249	-9.30233	631.366	640.146	622.706
npr	sdw	4h	PR1	28.6243	0.0663333	2.82633	0.14099	0.147624	0.134654
npr	sdw	8h	PR1	28.8713	0.0185839	2.65867	0.158366	0.160419	0.156339
npr	sdw	16h	PR1	27.766	0.102033	1.58567	0.333171	0.357587	0.310421
npr	sdw	24h	PR1	28.6567	0.0765029	2.50067	0.176695	0.186318	0.167569
npr	sdw	48h	PR1	25.6687	0.0265241	0.680333	0.624021	0.6356	0.612653
npr	sdw	72h	PR1	25.0943	0.00982061	0.352667	0.783135	0.788484	0.777822
npr	zff	4h	PR1	26.482	0.0805931	1.13033	0.45681	0.483055	0.431991
npr	zff	8h	PR1	28.0107	0.047343	3.497	0.0885723	0.0915271	0.0857129
npr	zff	16h	PR1	28.5167	0.0426041	3.846	0.0695406	0.0716249	0.0675171
npr	zff	24h	PR1	27.706	0.0783459	2.50967	0.175596	0.185396	0.166315
npr	zff	48h	PR1	25.6703	0.0102402	1.24633	0.421518	0.424521	0.418537
npr	zff	72h	PR1	25.2183	0.0156959	0.138333	0.908568	0.918507	0.898737
npr	zsp	4h	PR1	28.8517	0.137699	4.36033	0.0486865	0.0535624	0.0442545
npr	zsp	16h	PR1	27.7777	0.126456	2.45	0.183011	0.199776	0.167652
npr	zsp	16h	PR1	26.5497	0.0350741	1.08133	0.472592	0.484222	0.461241
npr	zsp	24h	PR1	19.8987	0.0531486	-4.228	18.7394	19.4426	18.0616
npr	zsp	48h	PR1	22.3093	0.11554	-3.08533	8.48746	9.19515	7.83424
npr	zsp	72h	PR1	20.5027	0.32836	-5.76667	54.4427	68.3574	43.3604
npr	sdw	4h	TIR1	23.73	0.0290531	-2.068	4.19305	4.27835	4.10945
npr	sdw	8h	TIR1	25.0597	0.0165965	-1.153	2.22376	2.24949	2.19832
npr	sdw	16h	TIR1	24.5017	0.0163435	-1.67867	3.20132	3.23779	3.16526
npr	sdw	24h	TIR1	24.6413	0.0166742	-1.51467	2.85733	2.89054	2.82449
npr	sdw	48h	TIR1	24.344	0.0188437	-0.644333	1.56302	1.58357	1.54273
npr	sdw	72h	TIR1	24.2187	0.0365494	-0.523	1.43694	1.47381	1.40099
npr	zff	4h	TIR1	24.5937	0.117449	-0.758	1.69114	1.83458	1.55892
npr	zff	8h	TIR1	24.0707	0.0201129	-0.443	1.35943	1.37851	1.34061
npr	zff	24h	TIR1	24.0847	0.0234473	-0.586	1.50108	1.52567	1.47688
npr	zff	48h	TIR1	25.2947	0.0167962	0.0983333	0.934111	0.94505	0.923299
npr	zff	48h	TIR1	24.3317	0.0241736	-0.0923333	1.06609	1.08411	1.04838
npr	zff	72h	TIR1	25.004	0.0212623	-0.076	1.05409	1.06974	1.03867
npr	zsp	8h	TIR1	24.5413	0.0241805	0.05	0.965936	0.982262	0.949882
npr	zsp	16h	TIR1	25.2417	0.0751279	-0.086	1.06142	1.11816	1.00756
npr	zsp	16h	TIR1	24.4203	0.0231595	-1.048	2.06766	2.10112	2.03473
npr	zsp	24h	TIR1	24.4433	0.0481615	0.316667	0.802923	0.830179	0.776561
npr	zsp	48h	TIR1	25.2703	0.0211194	-0.124333	1.09	1.10608	1.07416
npr	zsp	72h	TIR1	25.1583	0.0371555	-1.111	2.15995	2.2163	2.10504
pad	sdw	4h	Actin	26.2383	0.0484788	0	1	1.03417	0.966955
pad	sdw	8h	Actin	26.6433	0.0280852	0	1	1.01966	0.980721
pad	sdw	16h	Actin	27.5493	0.238736	0	1	1.17996	0.847487
pad	sdw	24h	Actin	25.0543	0.0381939	0	1	1.02683	0.973873
pad	sdw	48h	Actin	25.073	0.0225407	0	1	1.01575	0.984497
pad	sdw	72h	Actin	24.2917	0.0228589	0	1	1.01597	0.98428
pad	zff	4h	Actin	28.8867	0.0464582	0	1	1.03273	0.968311
pad	zff	8h	Actin	25.944	0.346291	0	1	1.27129	0.786604
pad	zff	16h	Actin	24.934	0.0271124	0	1	1.01897	0.981383
pad	zff	24h	Actin	27.0627	0.0533638	0	1	1.03768	0.963687
pad	zff	48h	Actin	25.764	0.031386	0	1	1.02199	0.97848
pad	zff	72h	Actin	25.7993	0.0881936	0	1	1.06304	0.9407
pad	zsp	4h	Actin	28.7713	0.0697384	0	1	1.04953	0.952811
pad	zsp	8h	Actin	26.9277	0.0760539	0	1	1.05413	0.948649
pad	zsp	16h	Actin	26.6697	0.0796923	0	1	1.05679	0.946259
pad	zsp	24h	Actin	26.004	0.0182506	0	1	1.01273	0.987429
pad	zsp	48h	Actin	25.417	0.0546176	0	1	1.03858	0.96285
pad	zsp	72h	Actin	26.2307	0.025587	0	1	1.01789	0.982421
pad	sdw	4h	PDF1-2	26.8267	0.0862271	0.588333	0.665111	0.706075	0.626523
pad	sdw	8h	PDF1-2	26.3643	0.292812	-0.279	1.21335	1.48639	0.990472
pad	sdw	16h	PDF1-2	24.5857	0.0262382	-2.96367	7.80104	7.94422	7.66045
pad	sdw	24h	PDF1-2	22.1823	0.0389244	-2.872	7.32079	7.521	7.12592
pad	sdw	48h	PDF1-2	19.8923	0.0153903	-5.18067	36.269	36.658	35.8842
pad	sdw	72h	PDF1-2	23.5377	0.0514412	-0.754	1.68646	1.74768	1.62739
pad	zff	4h	PDF1-2	25.963	0.0170978	-2.92367	7.58772	7.67818	7.49833
pad	zff	8h	PDF1-2	25.439	0.0223681	-0.505	1.41912	1.4413	1.39729
pad	zff	16h	PDF1-2	21.725	0.013	-3.209	9.24709	9.33079	9.16414
pad	zff	24h	PDF1-2	22.5327	0.0182787	-4.53	23.1029	23.3974	22.812
pad	zff	48h	PDF1-2	21.1897	0.0336518	-4.57433	23.8238	24.3861	23.2746
pad	zff	72h	PDF1-2	18.3813	0.0344932	-7.418	171.017	175.156	166.977
pad	zsp	4h	PDF1-2	27.8793	0.00640529	-0.892	1.85575	1.864	1.84753
pad	zsp	16h	PDF1-2	24.801	0.299908	-2.12667	4.36707	5.37615	3.54739
pad	zsp	16h	PDF1-2	22.0393	0.0180885	-4.63033	24.7668	25.0792	24.4582
pad	zsp	24h	PDF1-2	21.1067	0.0195071	-4.89733	29.8019	30.2076	29.4017
pad	zsp	48h	PDF1-2	18.1957	0.0321265	-7.22133	149.224	152.584	145.938
pad	zsp	72h	PDF1-2	16.2153	0.295777	-10.0153	1034.94	1270.44	843.098
pad	sdw	4h	PR1	26.2497	0.223933	0.0113333	0.992175	1.15877	0.849528
pad	sdw	8h	PR1	27.8187	0.0658289	1.17533	0.442781	0.463453	0.423032
pad	sdw	16h	PR1	27.1097	0.0811179	-0.439667	1.35629	1.43474	1.28214
pad	sdw	24h	PR1	23.9257	0.0256667	-1.12867	2.18657	2.22581	2.14801
pad	sdw	48h	PR1	27.9053	0.150506	2.83233	0.140405	0.155844	0.126496
pad	sdw	72h	PR1	24.1327	0.0839615	-0.159	1.11651	1.18342	1.05339
pad	zff	4h	PR1	25.5073	0.00823779	-3.37933	10.4059	10.4655	10.3467
pad	zff	8h	PR1	27.102	0.31125	1.158	0.448133	0.556036	0.36117
pad	zff	16h	PR1	25.869	0.427333	0.935	0.523042	0.703359	0.388953
pad	zff	24h	PR1	28.1323	0.0866296	1.06967	0.476429	0.505914	0.448663
pad	zff	48h	PR1	25.6423	0.260259	-0.121667	1.08799	1.30308	0.908405
pad	zff	72h	PR1	24.3333	0.0698071	-1.466	2.76255	2.89951	2.63206
pad	zsp	8h	PR1	29.5827	0.114629	0.811333	0.569855	0.61698	0.526329
pad	zsp	16h	PR1	24.047	0.0293953	-2.88067	7.3649	7.5165	7.21636
pad	zsp	16h	PR1	26.4113	0.0895862	-0.258333	1.1961	1.27272	1.12408
pad	zsp	24h	PR1	25.5693	0.0357087	-0.434667	1.3516	1.38547	1.31856
pad	zsp	48h	PR1	21.3573	0.0118369	-4.05967	16.6756	16.813	16.5393
pad	zsp	72h	PR1	20.359	0.0215019	-5.87167	58.5528	59.432	57.6866
pad	sdw	4h	TIR1	24.091	0.0524238	-2.14733	4.43008	4.59402	4.27199
pad	sdw	8h	TIR1	23.9453	0.00316667	-2.698	6.48902	6.50328	6.47479
pad	sdw	16h	TIR1	23.5657	0.0238787	-3.98367	15.8199	16.0839	15.5602
pad	sdw	24h	TIR1	24.8183	0.0645093	-0.236	1.17772	1.23158	1.12622
pad	sdw	48h	TIR1	24.5277	0.0300005	-0.545333	1.45936	1.49002	1.42932
pad	sdw	72h	TIR1	24.3575	0.026332	0.0658333	0.955393	0.972991	0.938114
pad	zff	4h	TIR1	24.944	0.050829	-3.94267	15.3766	15.928	14.8443
pad	zff	8h	TIR1	23.6507	0.00404489	-2.29333	4.90187	4.91564	4.88815
pad	zff	24h	TIR1	23.7013	0.0554244	-1.23267	2.35001	2.44205	2.26144
pad	zff	48h	TIR1	26.108	0.0149081	-0.954667	1.93813	1.95826	1.91821
pad	zff	48h	TIR1	25.271	0.0184684	-0.493	1.40737	1.4255	1.38947
pad	zff	72h	TIR1	25.9177	0.0214172	0.118333	0.921251	0.93503	0.907676
pad	zsp	8h	TIR1	26.8477	0.031417	-1.92367	3.79386	3.87738	3.71214
pad	zsp	16h	TIR1	23.9313	0.0275837	-2.99633	7.97969	8.13373	7.82857
pad	zsp	16h	TIR1	25.8817	0.0342081	-0.788	1.72668	1.76811	1.68622
pad	zsp	24h	TIR1	26.4203	0.0693255	0.416333	0.749327	0.786213	0.714171
pad	zsp	48h	TIR1	24.769	0.0595448	-0.648	1.56699	1.63302	1.50364
pad	zsp	72h	TIR1	25.8283	0.0319196	-0.402333	1.32164	1.35121	1.29272
