# Supplementary material for: Zoospore exudates from Phytophthora nicotianae affect immune responses in Arabidopsis
Source: PLoS One. 2017 Jun 29;12(6):e0180523. doi: 10.1371/journal.pone.0180523 (PMC5491255; doi:10.1371/journal.pone.0180523)
Supplement: S2 Table — (XLSX) [file pone.0180523.s002.xlsx]

## Sheet: Sheet1
Arabidopsis	Treatment	Plant	Total L	No yellowing	No blight	YL (%)	BL(%)
col-0	ZSP	1	8	2	1	25	12.5
col-0	ZSP	2	10	5	1	50	10
col-0	ZSP	3	8	2	1	25	12.5
col-0	ZSP	4	9	2	0	22.2222	0
col-0	ZSP	5	10	4	1	40	10
col-0	ZSP	6	11	5	1	45.4545	9.09091
col-0	ZFF	1	12	4	0	33.3333	0
col-0	ZFF	2	11	2	0	18.1818	0
col-0	ZFF	3	10	1	0	10	0
col-0	ZFF	4	12	2	0	16.6667	0
col-0	ZFF	5	11	3	0	27.2727	0
col-0	ZFF	6	10	3	0	30	0
col-0	SDW	1	11	1	0	9.09091	0
col-0	SDW	2	10	2	0	20	0
col-0	SDW	3	12	3	0	25	0
col-0	SDW	4	11	2	0	18.1818	0
col-0	SDW	5	11	1	0	9.09091	0
col-0	SDW	6	10	1	0	10	0
eds16-1	ZSP	1	9	7	7	77.7778	77.7778
eds16-1	ZSP	2	8	7	4	87.5	50
eds16-1	ZSP	3	9	6	6	66.6667	66.6667
eds16-1	ZSP	4	11	10	7	90.9091	63.6364
eds16-1	ZSP	5	12	8	7	66.6667	58.3333
eds16-1	ZSP	6	10	7	6	70	60
eds16-1	ZFF	1	12	10	8	83.3333	66.6667
eds16-1	ZFF	2	11	8	4	72.7273	36.3636
eds16-1	ZFF	3	12	9	8	75	66.6667
eds16-1	ZFF	4	10	6	4	60	40
eds16-1	ZFF	5	10	8	7	80	70
eds16-1	ZFF	6	9	7	4	77.7778	44.4444
eds16-1	SDW	1	9	0	0	0	0
eds16-1	SDW	2	11	0	0	0	0
eds16-1	SDW	3	10	1	0	10	0
eds16-1	SDW	4	10	2	1	20	10
eds16-1	SDW	5	10	1	0	10	0
eds16-1	SDW	6	9	2	2	22.2222	22.2222
npr-1	ZSP	1	9	0	0	0	0
npr-1	ZSP	2	10	3	0	30	0
npr-1	ZSP	3	10	1	0	10	0
npr-1	ZSP	4	8	0	0	0	0
npr-1	ZSP	5	11	2	0	18.1818	0
npr-1	ZSP	6	10	2	0	20	0
npr-1	ZFF	1	9	0	0	0	0
npr-1	ZFF	2	9	0	0	0	0
npr-1	ZFF	3	10	1	0	10	0
npr-1	ZFF	4	11	1	0	9.09091	0
npr-1	ZFF	5	10	0	0	0	0
npr-1	ZFF	6	11	0	0	0	0
npr-1	SDW	1	11	0	0	0	0
npr-1	SDW	2	10	0	0	0	0
npr-1	SDW	3	11	0	0	0	0
npr-1	SDW	4	11	0	0	0	0
npr-1	SDW	5	9	1	0	11.1111	0
npr-1	SDW	6	8	0	0	0	0
pad4-1	ZSP	1	8	2	1	25	12.5
pad4-1	ZSP	2	10	3	1	30	10
pad4-1	ZSP	3	11	5	2	45.4545	18.1818
pad4-1	ZSP	4	10	4	2	40	20
pad4-1	ZSP	5	9	5	3	55.5556	33.3333
pad4-1	ZSP	6	11	5	3	45.4545	27.2727
pad4-1	ZFF	1	8	1	0	12.5	0
pad4-1	ZFF	2	10	1	0	10	0
pad4-1	ZFF	3	9	0	0	0	0
pad4-1	ZFF	4	10	1	0	10	0
pad4-1	ZFF	5	11	2	0	18.1818	0
pad4-1	ZFF	6	10	3	1	30	10
pad4-1	SDW	1	10	0	0	0	0
pad4-1	SDW	2	11	1	0	9.09091	0
pad4-1	SDW	3	10	0	0	0	0
pad4-1	SDW	4	11	0	0	0	0
pad4-1	SDW	5	9	1	0	11.1111	0
pad4-1	SDW	6	11	0	0	0	0
